# Supplementary material for: Mechanistic Insights into m-Cresol Adsorption on Functional Resins: Surface Chemistry and Adsorption Behavior
Source: Materials (Basel). 2025 Aug 1;18(15):3628. doi: 10.3390/ma18153628 (PMC12348899; doi:10.3390/ma18153628)
Supplement: Supplementary file 1 [file materials-18-03628-s001.zip]

Archive with 1 entries (1 files):
- materials-3724115-supplementary.pdf
